# Supplementary material for: Cajanin Suppresses Melanin Synthesis through Modulating MITF in Human Melanin-Producing Cells
Source: Molecules. 2021 Oct 5;26(19):6040. doi: 10.3390/molecules26196040 (PMC8512678; doi:10.3390/molecules26196040)
Supplement: Supplementary file 1 [file molecules-26-06040-s001.zip]

Archive with 1 entries (1 files):
- molecules-1336499-supplementary.pdf
